# Supplementary material for: A Compact Chemical Kinetic Mechanism for Heavy Fuel Surrogates with n-, iso- and cyclo-Alkanes, and Aromatic Compounds
Source: ACS Omega. 2025 Apr 11;10(15):15471–83. doi: 10.1021/acsomega.5c00158 (PMC12019505; doi:10.1021/acsomega.5c00158)
Supplement: Supplementary file 2 — ao5c00158_si_002.zip [file ao5c00158_si_002.zip]

Archive with 4 entries (3 files):
- Z153-mechanism/
- Z153-mechanism/Z153.ck
- Z153-mechanism/Z153.cti
- Z153-mechanism/Z153.yaml
