# Supplementary material for: A Compact Chemical Kinetic Mechanism for Heavy Fuel Surrogates with n-, iso- and cyclo-Alkanes, and Aromatic Compounds
Source: ACS Omega. 2025 Apr 11;10(15):15471–83. doi: 10.1021/acsomega.5c00158 (PMC12019505; doi:10.1021/acsomega.5c00158)
Supplement: Supplementary file 2 — ao5c00158_si_002.zip [file ao5c00158_si_002.zip › Z153-mechanism/Z153.ck]

! generator: yaml2ck
! cantera-version: 3.0.1
! date: Mon, 16 Dec 2024 11:07:04 +0100
! input-files: ['Z153.yaml']
!
! #######################################################
! Z153 mechanism, multicomponent fuel mixture.
! Fuel molecules: IC8H18, NC10H22, NC12H26, IC12H26, 
! DECALIN, TMBENZ, C10H7CH3
! 
! Use all seven fuel components or 
! any combination of the seven. 
! Develped by N. Zetttervall at FOI, Sweden 2024-05-06
!
! #######################################################

ELEM
H O C N
END

SPECIES
NC12H26
NC12H25        ! 1/2/7THERM
NC12H25O2
NC12H24OOH
NC12H24        ! 1/22/7THERM
NC12ket
NOOC12H24OOH
C5H11CO        ! 2/29/96
IC12H26
IC12H25
IC12H25O2
IC12H24OOH
IC12H24        ! 1/22/7THERM
IC12ket
IOOC12H24OOH
NC10H22        ! DECANET5/99
C10H21         ! n-decylP10/83
C10H21O2       ! 6/26/7THERM
C10H20OOH      ! 6/26/7THERM
C10H20         ! 3-decene-T3/00
C10ket
OOC10H20OOH    ! 7/6/7THERM
IC8H18
C8H17
C8H17O2
C8H16OOH
C8H16
C8ket
OOC8H16OOH
C10H7CH3
C10H7
C5H4
C4H4
C4H3
C4H2
TMBENZ         ! 9/25/17GOK17
O-XYLCH2       ! 9/25/17GOK17
O-XYLCH2OO     ! 25/17GOK17
O-CH2TOLCH2OOH ! 17GOK17
O2CH2TOLCH2OOH ! 17GOK17
TMBKET         ! 9/25/17GOK17
DECALIN
RDECALIN
RDECOO
QDECOOH
ZDECA
KHDECA
C10H16
C2H5           ! ethylradicIU1/07
C2H4
C2H3           ! VinylRadiATcT/A
C2H2           ! acetyleneg1/91
C2H
CH2            ! SINGLETIU3/03
CH
CH4            ! RRHOg8/99
CH3
CH3O           ! METHOXYRADIU1/03
CH2O           ! Formaldehydeg8/88
HCO
CO
CO2
O2             ! REFELEMENTRUS89
N2             ! REFELEMENTG8/02
H2O
H
O
OH             ! HYDROXYLRADIIU3/03
H2             ! REFELEMENTtpis78
HO2
H2O2
END

THERMO ALL
200.000   1000.000  6000.000

NC12H26                 C  12H  26          G200.000   6000.000  1000.000      1
 3.70187925E+01 5.54721488E-02-1.92079548E-05 3.08175574E-09-1.84800617E-13    2
-5.26984458E+04-1.61453501E+02 2.13264480E+01-3.86394002E-02 3.99476113E-04    3
-5.06681097E-07 2.00697878E-10-4.22475053E+04-4.85848300E+01                   4
NC12H25                 C  12H  25          G300.000   5000.000  1385.000      1
 3.79688268E+01 5.38719464E-02-1.82171263E-05 2.80774503E-09-1.62108420E-13    2
-3.12144988E+04-1.65805933E+02-1.36787089E+00 1.37355348E-01-8.24076158E-05    3
 2.36421562E-08-2.47435932E-12-1.67660539E+04 4.83521895E+01                   4
NC12H25O2               C  12H  25O   2     G300.000   5000.000  1000.000      1
 2.84782000E+01 5.37539000E-02-1.68186000E-05 2.51367000E-09-1.47208000E-13    2
-3.74118000E+04-1.09121000E+02 5.31404000E+00 8.93873000E-02 1.45351000E-05    3
-7.49250000E-08 3.35325000E-11-2.98918000E+04 1.69741000E+01                   4
NC12H24OOH              C  12H  25O   2     G300.000   5000.000  1000.000      1
 2.92019000E+01 5.15917000E-02-1.57327000E-05 2.30306000E-09-1.32640000E-13    2
-3.11192000E+04-1.08855000E+02 5.15231000E+00 9.97913000E-02-1.80635000E-05    3
-4.18435000E-08 2.22786000E-11-2.38380000E+04 1.93526000E+01                   4
NC12H24                 C  12H  24          G300.000   5000.000  1391.000      1
 3.74002111E+01 5.26230753E-02-1.78624319E-05 2.75949863E-09-1.59562499E-13    2
-3.89405962E+04-1.64892663E+02-2.96342681E+00 1.43992360E-01-9.61384015E-05    3
 3.30174473E-08-4.62398190E-12-2.46345299E+04 5.29158870E+01                   4
NC12ket                 C  12H  24O   3     G300.000   5000.000  1000.000      1
 2.36731000E+01 6.16392000E-02-2.09836000E-05 3.33166000E-09-2.03590000E-13    2
-7.18258000E+04-7.77662000E+01 8.80733000E+00 6.50623000E-02 6.95058000E-05    3
-1.26905000E-07 5.10991000E-11-6.65361000E+04 6.84155000E+00                   4
NOOC12H24OOH            C  12H  25O   4     G300.000   5000.000  1000.000      1
 3.50907000E+01 5.10590000E-02-1.54345000E-05 2.24627000E-09-1.28901000E-13    2
-5.12675000E+04-1.37750000E+02 4.81972000E-01 1.45020000E-01-9.99308000E-05    3
 2.60422000E-08 1.19358000E-12-4.16875000E+04 4.13429000E+01                   4
C5H11CO                 C   6H  11O   1     G300.000   5000.000  1000.000      1
 1.94783812E+01 2.50466029E-02-8.54861346E-06 1.32557944E-09-7.68503296E-14    2
-2.07923937E+04-7.21995578E+01 2.14479069E+00 6.17863563E-02-3.74134690E-05    3
 1.13283795E-08-1.36917698E-12-1.43451172E+04 2.23128045E+01                   4
IC12H26                 C  12H  26          G300.000   3500.000  1800.000      1
 3.61414094E+01 6.11045883E-02-2.24641073E-05 3.93182441E-09-2.73349363E-13    2
-5.40359186E+04-1.56831960E+02-2.66627705E+00 1.47343892E-01-9.43301934E-05    3
 3.05488933E-08-3.97016449E-12-4.00651514E+04 5.32033350E+01                   4
IC12H25                 C  12H  25          G300.000   3500.000  1800.000      1
 3.17005579E+01 6.61544325E-02-2.66295230E-05 5.21804510E-09-4.10998519E-13    2
-2.88525898E+04-1.31607624E+02-2.06085145E+00 1.41179787E-01-8.91506513E-05    3
 2.83740186E-08-3.62710594E-12-1.66984825E+04 5.11161660E+01                   4
IC12H25O2               C  12H  25O   2     G300.000   3500.000  1800.000      1
 3.82754174E+01 6.23046009E-02-2.29785783E-05 3.99220438E-09-2.72630412E-13    2
-4.86703034E+04-1.60846136E+02 1.39669302E+00 1.44257322E-01-9.12725124E-05    3
 2.92862540E-08-3.78569287E-12-3.53939626E+04 3.87492139E+01                   4
IC12H24OOH              C  12H  25O   2     G300.000   3500.000  1800.000      1
 4.28763735E+01 5.51011625E-02-1.90602563E-05 3.05791504E-09-1.89217484E-13    2
-4.53973988E+04-1.84606456E+02 5.27389361E-01 1.49210016E-01-9.74843011E-05    3
 3.21038575E-08-4.22337617E-12-3.01517645E+04 4.45950809E+01                   4
IC12H24                 C  12H  24          G300.000   5000.000  1391.000      1
 3.74002111E+01 5.26230753E-02-1.78624319E-05 2.75949863E-09-1.59562499E-13    2
-3.89405962E+04-1.64892663E+02-2.96342681E+00 1.43992360E-01-9.61384015E-05    3
 3.30174473E-08-4.62398190E-12-2.46345299E+04 5.29158870E+01                   4
IC12ket                 C  12H  24O   3     G300.000   3500.000  1800.000      1
 2.89762540E+01 8.51935060E-02-4.32222040E-05 1.03184896E-08-9.52873635E-13    2
-7.66784457E+04-1.07151303E+02 4.95723377E+00 1.38569107E-01-8.77018710E-05    3
 2.67924404E-08-3.24092235E-12-6.80315984E+04 2.28446447E+01                   4
IOOC12H24OOH            C  12H  25O   4     G300.000   3500.000  1800.000      1
 4.68889668E+01 5.84439691E-02-2.09491581E-05 3.49897610E-09-2.27324947E-13    2
-6.45487872E+04-2.03262107E+02 2.75932352E+00 1.56509843E-01-1.02670720E-04    3
 3.37662211E-08-4.43110898E-12-4.86621157E+04 3.55767286E+01                   4
NC10H22                 C  10H  22          G200.000   6000.000  1000.000      1
 2.94782956E+01 4.90518943E-02-1.70317179E-05 2.72919300E-09-1.63370772E-13    2
-4.43022624E+04-1.24062121E+02 1.54328173E+01-1.32979232E-02 2.82480581E-04    3
-3.65923298E-07 1.45372117E-10-3.58632831E+04-2.79454341E+01                   4
C10H21                  C  10H  21          G200.000   6000.000  1000.000      1
 2.33759939E+01 5.75362038E-02-2.10968020E-05 3.46309821E-09-2.09434030E-13    2
-1.87658614E+04-8.68825727E+01 1.48510661E+01-3.85330874E-03 2.43710502E-04    3
-3.17547576E-07 1.25908377E-10-1.27861722E+04-2.35344919E+01                   4
C10H21O2                C  10H  21O   2     G300.000   5000.000  1389.000      1
 3.52386548E+01 4.75793514E-02-1.63731335E-05 2.55214038E-09-1.48474197E-13    2
-4.32282603E+04-1.50404303E+02 1.01431524E+00 1.24157438E-01-8.21448954E-05    3
 2.85684148E-08-4.17000221E-12-3.08616979E+04 3.48377002E+01                   4
C10H20OOH               C  10H  21O   2     G300.000   5000.000  1388.000      1
 3.68332677E+01 4.53428413E-02-1.54184908E-05 2.38498991E-09-1.38036821E-13    2
-3.71990810E+04-1.56373019E+02 9.61894530E-01 1.24898703E-01-8.11308378E-05    3
 2.63555947E-08-3.38606023E-12-2.43666092E+04 3.77015795E+01                   4
C10H20                  C  10H  20          G298.150   5000.000  1000.000      1
 2.39013980E+01 5.38878964E-02-2.01285612E-05 3.52665091E-09-2.34996859E-13    2
-2.85617759E+04-9.25811186E+01 2.73154321E+00 7.88862849E-02 2.51641756E-05    3
-8.52509662E-08 3.92427894E-11-2.06898473E+04 2.57333929E+01                   4
C10ket                  C  10H  20O   3     G300.000   5000.000  1395.000      1
 3.88320323E+01 4.46264561E-02-1.53792779E-05 2.39980861E-09-1.39724887E-13    2
-7.36287238E+04-1.67457676E+02-2.34342212E-01 1.38766838E-01-1.04003274E-04    3
 4.11720893E-08-6.75354155E-12-6.02546784E+04 4.14912366E+01                   4
OOC10H20OOH             C  10H  21O   4     G300.000   5000.000  1388.000      1
 4.26897857E+01 4.59447184E-02-1.59146224E-05 2.49205540E-09-1.45456593E-13    2
-5.85330678E+04-1.85554231E+02 2.65145491E+00 1.34665017E-01-8.94738939E-05    3
 2.96279281E-08-3.90540332E-12-4.41599446E+04 3.11630265E+01                   4
IC8H18                  C   8H  18          G300.000   3500.000  1390.000      1
 2.06155885E+01 4.43694094E-02-1.35968858E-05 1.75327621E-09-6.83090867E-14    2
-3.76580614E+04-8.42148794E+01-5.96912082E+00 1.20872170E-01-9.61538218E-05    3
 4.13489290E-08-7.18982937E-12-3.02675122E+04 5.27954202E+01                   4
C8H17                   C   8H  17          G300.000   3500.000  1530.000      1
 2.65104230E+01 3.01796816E-02-5.82184988E-06 1.42085775E-11 7.60110768E-14    2
-1.80373025E+04-1.14981197E+02-3.32961207E+00 1.08192845E-01-8.23053436E-05    3
 3.33403496E-08-5.36943681E-12-8.90625182E+03 4.16697270E+01                   4
C8H17O2                 C   8H  17O   2     G300.000   3500.000  1600.000      1
 2.43863221E+01 4.79091863E-02-1.96116165E-05 3.85759153E-09-3.01446048E-13    2
-3.51809040E+04-9.31491997E+01-7.10506923E-01 1.10651259E-01-7.84323095E-05    3
 2.83662136E-08-4.13091825E-12-2.71499187E+04 3.97240936E+01                   4
C8H16OOH                C   8H  17O   2     G300.000   3500.000  1560.000      1
 2.59202581E+01 4.65574276E-02-1.91478836E-05 3.78861311E-09-2.97862013E-13    2
-2.91331926E+04-1.00455337E+02-9.92411233E-01 1.15564272E-01-8.55006187E-05    3
 3.21444828E-08-4.84207190E-12-2.07364398E+04 4.13504180E+01                   4
C8H16                   C   8H  16          G300.000   3500.000  1400.000      1
 1.88616063E+01 4.14292819E-02-1.28170543E-05 1.66806735E-09-6.58961701E-14    2
-2.24684067E+04-7.38514297E+01-5.35586582E+00 1.10622059E-01-8.69521730E-05    3
 3.69705048E-08-6.36990286E-12-1.56875145E+04 5.11323812E+01                   4
C8ket                   C   8H  16O   3     G300.000   3500.000  1770.000      1
 3.33140926E+01 3.48304479E-02-1.19632189E-05 1.85711682E-09-1.07309433E-13    2
-6.88276671E+04-1.40834098E+02 5.55148980E-01 1.08861959E-01-7.47017874E-05    3
 2.54874628E-08-3.44492892E-12-5.72310011E+04 3.59135548E+01                   4
OOC8H16OOH              C   8H  17O   4     G300.000   3500.000  1710.000      1
 3.48314225E+01 3.98146097E-02-1.43978345E-05 2.42273588E-09-1.57988116E-13    2
-5.01227380E+04-1.45334518E+02 1.76391327E+00 1.17165508E-01-8.22495001E-05    3
 2.88756269E-08-4.02536985E-12-3.88136498E+04 3.19375985E+01                   4
C10H7CH3                C  11H  10          G200.000   3500.000  1700.000      1
 3.19556671E+01 1.89589747E-02-2.92887930E-06-5.41537998E-10 1.30075116E-13    2
-1.51641167E+03-1.52538802E+02-7.17710534E+00 1.11036086E-01-8.41733896E-05    3
 3.13190543E-08-4.55530610E-12 1.17887310E+04 5.70191587E+01                   4
C10H7                   C  10H   7          G200.000   3500.000  1490.000      1
 2.12397127E+01 2.27484190E-02-6.96640086E-06 8.04033892E-10-1.68765826E-14    2
 3.76445830E+04-9.11799918E+01-6.45168838E+00 9.70877508E-02-8.18046543E-05    3
 3.42887110E-08-5.63511100E-12 4.58966205E+04 5.34576808E+01                   4
C5H4                    C   5H   4          G200.000   3500.000  1310.000      1
 6.52292971E+00 1.75112092E-02-7.24525150E-06 1.36813992E-09-9.77801509E-14    2
 6.01459585E+04-1.09295493E+01-1.67820643E+00 4.25528463E-02-3.59188817E-05    3
 1.59603181E-08-2.88254699E-12 6.22946562E+04 3.08507212E+01                   4
C4H4                    C   4H   4          G300.000   3500.000  1290.000      1
 7.65777119E+00 1.26498258E-02-4.62248950E-06 7.81217082E-10-5.07629107E-14    2
 3.13366016E+04-1.49692661E+01 7.13119716E-01 3.41836288E-02-2.96617954E-05    3
 1.37214268E-08-2.55855550E-12 3.31283217E+04 2.03030643E+01                   4
C4H3                    C   4H   3          G300.000   3500.000  1590.000      1
 1.30208969E+01 1.53590364E-03 1.80568200E-06-9.30237204E-10 1.18077198E-13    2
 6.01811751E+04-4.25791500E+01 2.34662666E+00 2.83894138E-02-2.35278181E-05    3
 9.69177543E-09-1.55205057E-12 6.35755930E+04 1.38680560E+01                   4
C4H2                    C   4H   2          G300.000   3500.000  720.000       1
 7.13414735E+00 1.00526308E-02-4.84819206E-06 1.14884604E-09-1.07722834E-13    2
 5.27577824E+04-1.36443516E+01-4.34754087E-01 5.21020832E-02-9.24512179E-05    3
 8.22627589E-08-2.82722759E-11 5.38477042E+04 2.03848077E+01                   4
TMBENZ                  C   9H  12          G300.000   5000.000  1392.000      1
 2.24636256E+01 3.09373045E-02-1.05672004E-05 1.63939446E-09-9.50754175E-14    2
-1.31832285E+04-9.64859907E+01-5.09445230E-01 7.71633123E-02-4.22120427E-05    3
 9.40469135E-09-3.61797692E-13-4.54881569E+03 2.93852054E+01                   4
O-XYLCH2                C   9H  11          G300.000   5000.000  1392.000      1
 2.35491327E+01 2.80219819E-02-9.68147785E-06 1.51340969E-09-8.82294056E-14    2
 5.77366071E+03-1.01400385E+02-3.42673437E+00 9.38405759E-02-7.23402993E-05    3
 2.91583208E-08-4.82826512E-12 1.48980536E+04 4.25450196E+01                   4
O-XYLCH2OO              C   9H  11O   2     G300.000   5000.000  1430.000      1
 2.78906974E+01 2.92440161E-02-1.01692679E-05 1.59752054E-09-9.34829377E-14    2
-7.77629203E+03-1.20922402E+02 4.91206986E+00 6.13801024E-02-1.07748172E-05    3
-1.30777276E-08 4.97053509E-12 2.10114471E+03 9.70228486E+00                   4
O-CH2TOLCH2OOH          C   9H  11O   2     G300.000   5000.000  1393.000      1
 2.91293520E+01 2.78100555E-02-9.66891856E-06 1.51762538E-09-8.87206373E-14    2
-5.27510810E+03-1.26040128E+02-6.92238808E+00 1.33165281E-01-1.31622125E-04    3
 6.60866205E-08-1.29953703E-11 5.36672967E+03 6.04801749E+01                   4
O2CH2TOLCH2OOH          C   9H  11O   4     G300.000   5000.000  1378.000      1
 3.45712614E+01 2.80726306E-02-9.82773156E-06 1.55116152E-09-9.10780879E-14    2
-1.92530673E+04-1.51867160E+02 1.54622237E-01 1.08227622E-01-8.12206140E-05    3
 3.05982470E-08-4.66060801E-12-7.30235161E+03 3.30231873E+01                   4
TMBKET                  C   9H  10O   3     G300.000   5000.000  1494.000      1
 2.87004158E+01 2.90606087E-02-1.03774930E-05 1.66359641E-09-9.88170310E-14    2
-3.33870626E+04-1.22524227E+02-9.46162756E+00 1.49116055E-01-1.50500744E-04    3
 7.28884952E-08-1.33369524E-11-2.36062834E+04 7.07452181E+01                   4
DECALIN                 C  10H  18          G300.000   3500.000  1750.000      1
 2.70110296E+01 4.68748171E-02-1.63895490E-05 2.62563687E-09-1.59789734E-13    2
-3.79226289E+04-1.35167747E+02-1.45870783E+01 1.41956207E-01-9.78878828E-05    3
 3.36726212E-08-4.59507321E-12-2.33632912E+04 8.87980358E+01                   4
RDECALIN                C  10H  17          G300.000   3500.000  1800.000      1
 2.85620333E+01 4.11366392E-02-1.36024110E-05 2.01592783E-09-1.09376626E-13    2
-1.53025063E+04-1.39641687E+02-1.39601308E+01 1.35630337E-01-9.23471594E-05    3
 3.11806495E-08-4.16003241E-12 5.47278060E+00 9.04971362E+01                   4
RDECOO                  C  10H  17O   2     G300.000   3500.000  1800.000      1
 1.72379174E+01 3.76978745E-02-1.66331315E-05 3.54555182E-09-3.00284988E-13    2
-1.92027471E+04-7.01676462E+01-6.00367537E+00 8.93458584E-02-5.96731181E-05    3
 1.94862876E-08-2.51427606E-12-1.08357738E+04 5.56207021E+01                   4
QDECOOH                 C  10H  17O   2     G300.000   3500.000  1800.000      1
 1.72379174E+01 3.76978745E-02-1.66331315E-05 3.54555182E-09-3.00284988E-13    2
-1.92027471E+04-7.01676462E+01-6.00367537E+00 8.93458584E-02-5.96731181E-05    3
 1.94862876E-08-2.51427606E-12-1.08357738E+04 5.56207021E+01                   4
ZDECA                   C  10H  17O   4     G300.000   3500.000  1800.000      1
 1.72379174E+01 3.76978745E-02-1.66331315E-05 3.54555182E-09-3.00284988E-13    2
-1.92027471E+04-7.01676462E+01-6.00367537E+00 8.93458584E-02-5.96731181E-05    3
 1.94862876E-08-2.51427606E-12-1.08357738E+04 5.56207021E+01                   4
KHDECA                  C  10H  16O   3     G300.000   3500.000  1460.000      1
 1.16022418E+01 3.57303662E-02-1.34415882E-05 2.50437459E-09-1.89510289E-13    2
-3.63821557E+04-4.98532958E+01-8.02402159E+00 8.95009509E-02-6.86853397E-05    3
 2.77298319E-08-4.50893790E-12-3.06512867E+04 5.22593733E+01                   4
C10H16                  C  10H  16          G300.000   3500.000  1800.000      1
 2.89286921E+01 4.33698641E-02-1.66040771E-05 3.00058011E-09-2.14826944E-13    2
-2.62354027E+04-1.44986840E+02-1.64117649E+01 1.44126435E-01-1.00567886E-04    3
 3.40982872E-08-4.53395293E-12-9.91283823E+03 1.00405171E+02                   4
C2H5                    C   2H   5          G200.000   6000.000  1000.000      1
 4.32195633E+00 1.23930542E-02-4.39680960E-06 7.03519917E-10-4.18435239E-14    2
 1.21759475E+04 1.71103809E-01 4.24185905E+00-3.56905235E-03 4.82667202E-05    3
-5.85401009E-08 2.25804514E-11 1.29690344E+04 4.44703782E+00                   4
C2H4                    C   2H   4          G200.000   6000.000  1000.000      1
 3.99182724E+00 1.04833908E-02-3.71721342E-06 5.94628366E-10-3.53630386E-14    2
 4.26865851E+03-2.69081762E-01 3.95920063E+00-7.57051373E-03 5.70989993E-05    3
-6.91588352E-08 2.69884190E-11 5.08977598E+03 4.09730213E+00                   4
C2H3                    C   2H   3          G200.000   6000.000  1000.000      1
 4.15026763E+00 7.54021341E-03-2.62997847E-06 4.15974048E-10-2.45407509E-14    2
 3.38566380E+04 1.72812235E+00 3.36377642E+00 2.65765722E-04 2.79620704E-05    3
-3.72986942E-08 1.51590176E-11 3.44749589E+04 7.91510092E+00                   4
C2H2                    C   2H   2          G200.000   6000.000  1000.000      1
 4.65878489E+00 4.88396667E-03-1.60828888E-06 2.46974544E-10-1.38605959E-14    2
 2.57594042E+04-3.99838194E+00 8.08679682E-01 2.33615762E-02-3.55172234E-05    3
 2.80152958E-08-8.50075165E-12 2.64289808E+04 1.39396761E+01                   4
C2H                     C   2H   1          G200.000   6000.000  1000.000      1
 3.66270248E+00 3.82492252E-03-1.36632500E-06 2.13455040E-10-1.23216848E-14    2
 6.71683790E+04 3.92205792E+00 2.89867676E+00 1.32988489E-02-2.80733327E-05    3
 2.89484755E-08-1.07502351E-11 6.70616050E+04 6.18547632E+00                   4
CH2                     C   1H   2          G200.000   6000.000  1000.000      1
 3.13501686E+00 2.89593926E-03-8.16668090E-07 1.13572697E-10-6.36262835E-15    2
 5.05040504E+04 4.06030621E+00 4.19331325E+00-2.33105184E-03 8.15676451E-06    3
-6.62985981E-09 1.93233199E-12 5.03662246E+04-7.46734310E-01                   4
CH                      C   1H   1          G200.000   6000.000  1000.000      1
 2.52093690E+00 1.76536390E-03-4.61476600E-07 5.92896750E-11-3.34745010E-15    2
 7.09948780E+04 7.40518290E+00 3.48975830E+00 3.24321600E-04-1.68997510E-06    3
 3.16284200E-09-1.40618030E-12 7.06607550E+04 2.08428410E+00                   4
CH4                     C   1H   4          G200.000   6000.000  1000.000      1
 1.91178600E+00 9.60267960E-03-3.38387841E-06 5.38797240E-10-3.19306807E-14    2
-1.00992136E+04 8.48241861E+00 5.14825732E+00-1.37002410E-02 4.93749414E-05    3
-4.91952339E-08 1.70097299E-11-1.02453222E+04-4.63322726E+00                   4
CH3                     C   1H   3          G200.000   6000.000  1000.000      1
 2.97812060E+00 5.79785200E-03-1.97558000E-06 3.07297900E-10-1.79174160E-14    2
 1.65095130E+04 4.72247990E+00 3.65717970E+00 2.12659790E-03 5.45838830E-06    3
-6.61810030E-09 2.46570740E-12 1.64227160E+04 1.67353540E+00                   4
CH3O                    C   1H   3O   1     G200.000   6000.000  1000.000      1
 4.75779238E+00 7.44142474E-03-2.69705176E-06 4.38090504E-10-2.63537098E-14    2
 3.90139164E+02-1.96680028E+00 3.71180502E+00-2.80463306E-03 3.76550971E-05    3
-4.73072089E-08 1.86588420E-11 1.30772484E+03 6.57240864E+00                   4
CH2O                    C   1H   2O   1     G200.000   6000.000  1000.000      1
 3.16952665E+00 6.19320560E-03-2.25056366E-06 3.65975660E-10-2.20149458E-14    2
-1.44922756E+04 6.04207898E+00 4.79372312E+00-9.90833322E-03 3.73219990E-05    3
-3.79285237E-08 1.31772641E-11-1.43227879E+04 6.02798058E-01                   4
HCO                     C   1H   1O   1     G200.000   6000.000  1000.000      1
 3.92001542E+00 2.52279324E-03-6.71004164E-07 1.05615948E-10-7.43798261E-15    2
 3.65342928E+03 3.58077056E+00 4.23754610E+00-3.32075257E-03 1.40030264E-05    3
-1.34239995E-08 4.37416208E-12 3.87241185E+03 3.30834869E+00                   4
CO                      C   1O   1          G200.000   6000.000  1000.000      1
 3.04848590E+00 1.35172810E-03-4.85794050E-07 7.88536440E-11-4.69807460E-15    2
-1.42661170E+04 6.01709770E+00 3.57953350E+00-6.10353690E-04 1.01681430E-06    3
 9.07005860E-10-9.04424490E-13-1.43440860E+04 3.50840930E+00                   4
CO2                     C   1O   2          G200.000   6000.000  1000.000      1
 4.63651110E+00 2.74145690E-03-9.95897590E-07 1.60386660E-10-9.16198570E-15    2
-4.90249040E+04-1.93489550E+00 2.35681300E+00 8.98412990E-03-7.12206320E-06    3
 2.45730080E-09-1.42885480E-13-4.83719710E+04 9.90090350E+00                   4
O2                      O   2               G200.000   6000.000  1000.000      1
 3.66096065E+00 6.56365811E-04-1.41149627E-07 2.05797935E-11-1.29913436E-15    2
-1.21597718E+03 3.41536279E+00 3.78245636E+00-2.99673416E-03 9.84730201E-06    3
-9.68129509E-09 3.24372837E-12-1.06394356E+03 3.65767573E+00                   4
N2                      N   2               G200.000   6000.000  1000.000      1
 2.95257637E+00 1.39690040E-03-4.92631603E-07 7.86010195E-11-4.60755204E-15    2
-9.23948688E+02 5.87188762E+00 3.53100528E+00-1.23660988E-04-5.02999433E-07    3
 2.43530612E-09-1.40881235E-12-1.04697628E+03 2.96747038E+00                   4
H2O                     H   2O   1          G200.000   6000.000  1000.000      1
 2.67703890E+00 2.97318160E-03-7.73768890E-07 9.44335140E-11-4.26899910E-15    2
-2.98858940E+04 6.88255000E+00 4.19863520E+00-2.03640170E-03 6.52034160E-06    3
-5.48792690E-09 1.77196800E-12-3.02937260E+04-8.49009010E-01                   4
H                       H   1               G200.000   6000.000  1000.000      1
 2.50000000E+00 0.00000000E+00 0.00000000E+00 0.00000000E+00 0.00000000E+00    2
 2.54736600E+04-4.46682850E-01 2.50000000E+00 0.00000000E+00 0.00000000E+00    3
 0.00000000E+00 0.00000000E+00 2.54736600E+04-4.46682850E-01                   4
O                       O   1               G200.000   6000.000  1000.000      1
 2.54363697E+00-2.73162486E-05-4.19029520E-09 4.95481845E-12-4.79553694E-16    2
 2.92260120E+04 4.92229457E+00 3.16826710E+00-3.27931884E-03 6.64306396E-06    3
-6.12806624E-09 2.11265971E-12 2.91222592E+04 2.05193346E+00                   4
OH                      H   1O   1          G200.000   6000.000  1000.000      1
 2.83853033E+00 1.10741289E-03-2.94000209E-07 4.20698729E-11-2.42289890E-15    2
 3.69780808E+03 5.84494652E+00 3.99198424E+00-2.40106655E-03 4.61664033E-06    3
-3.87916306E-09 1.36319502E-12 3.36889836E+03-1.03998477E-01                   4
H2                      H   2               G200.000   6000.000  1000.000      1
 2.93286575E+00 8.26608026E-04-1.46402364E-07 1.54100414E-11-6.88804800E-16    2
-8.13065581E+02-1.02432865E+00 2.34433112E+00 7.98052075E-03-1.94781510E-05    3
 2.01572094E-08-7.37611761E-12-9.17935173E+02 6.83010238E-01                   4
HO2                     H   1O   2          G200.000   5000.000  1000.000      1
 4.17228741E+00 1.88117627E-03-3.46277286E-07 1.94657549E-11 1.76256905E-16    2
 3.10206839E+01 2.95767672E+00 4.30179807E+00-4.74912097E-03 2.11582905E-05    3
-2.42763914E-08 9.29225225E-12 2.64018485E+02 3.71666220E+00                   4
H2O2                    H   2O   2          G200.000   6000.000  1000.000      1
 4.57977305E+00 4.05326003E-03-1.29844730E-06 1.98211400E-10-1.13968792E-14    2
-1.80071775E+04 6.64970694E-01 4.31515149E+00-8.47390622E-04 1.76404323E-05    3
-2.26762944E-08 9.08950158E-12-1.77067437E+04 3.27373319E+00                   4
END

REACTIONS CAL/MOLE MOLE
NC12H26 + O2 => HO2 + NC12H25                   2000000000000000.0 0.0 50150.0
NC12H26 + OH => H2O + NC12H25                   30000000.0 1.85 58.5
H + NC12H26 => H2 + NC12H25                     200000000.0 2.0 2500.0
HO2 + NC12H26 => H2O2 + NC12H25                 212000000000000.0 0.0 17690.0
NC12H25 + O2 => NC12H25O2                       200000000000.0 0.0 1550.0
NC12H25O2 => NC12H24OOH                         55100000000000.0 0.0 19000.0
NC12H24OOH + O2 => NOOC12H24OOH                 200000000000.0 0.0 0.0
NOOC12H24OOH => NC12ket + OH                    89100000000.0 0.0 17000.0
NC12ket => 2 C5H11CO + H2O                      1.98e+16 0.0 41000.0
NC12H25 + O2 => HO2 + NC12H24                   316000000000.0 0.0 6000.0
NC12H24 + O2 => 4 C2H4 + C2H5 + CH2O + HCO      31600000000000.0 0.0 10000.0
NC12H25 => 5 C2H4 + C2H5                        40000000000000.0 0.0 28810.0
IC12H26 + O2 => HO2 + IC12H25                   2000000000000000.0 0.0 50150.0
IC12H26 + OH => H2O + IC12H25                   30000000.0 1.85 58.5
H + IC12H26 => H2 + IC12H25                     200000000.0 2.0 2500.0
HO2 + IC12H26 => H2O2 + IC12H25                 212000000000000.0 0.0 17690.0
IC12H25 + O2 => IC12H25O2                       200000000000.0 0.0 4000.0
IC12H25O2 => IC12H24OOH                         55100000000000.0 0.0 19000.0
IC12H24OOH + O2 => IOOC12H24OOH                 200000000000.0 0.0 0.0
IOOC12H24OOH => IC12ket + OH                    89100000000.0 0.0 17000.0
IC12ket => 2 C5H11CO + H2O                      1.98e+16 0.0 41000.0
IC12H25 + O2 => HO2 + IC12H24                   316000000000.0 0.0 6000.0
IC12H24 + O2 => 4 C2H4 + C2H5 + CH2O + HCO      31600000000000.0 0.0 10000.0
IC12H25 => 5 C2H4 + C2H5                        40000000000000.0 0.0 28810.0
NC10H22 + O2 => C10H21 + HO2                    2000000000000000.0 0.0 50150.0
NC10H22 + OH => C10H21 + H2O                    30000000.0 1.85 58.5
H + NC10H22 => C10H21 + H2                      200000000.0 2.0 2500.0
HO2 + NC10H22 => C10H21 + H2O2                  212000000000000.0 0.0 17690.0
C10H21 + O2 => C10H21O2                         200000000000.0 0.0 2800
C10H21O2 => C10H20OOH                           55100000000000.0 0.0 19000.0
C10H20OOH + O2 => OOC10H20OOH                   200000000000.0 0.0 0.0
OOC10H20OOH => C10ket + OH                      89100000000.0 0.0 17000.0
C10ket => C2H5 + C5H11CO + CH + CH2O + OH       1.98e+16 0.0 41000.0
C10H21 + O2 => C10H20 + HO2                     316000000000.0 0.0 6000.0
C10H20 + O2 => 4 C2H4 + 2 CH2O                  31600000000000.0 0.0 10000.0
C10H21 => 4 C2H4 + C2H5                         40000000000000.0 0.0 28810.0
IC8H18 + O2 => C8H17 + HO2                      2000000000000000.0 0.0 50150.0
IC8H18 + OH => C8H17 + H2O                      30000000.0 1.85 58.5
H + IC8H18 => C8H17 + H2                        200000000.0 2.0 2500.0
HO2 + IC8H18 => C8H17 + H2O2                    212000000000000.0 0.0 17690.0
C8H17 + O2 => C8H17O2                           200000000000.0 0.0 5000.0
C8H17O2 => C8H16OOH                             55100000000000.0 0.0 19000.0
C8H16OOH + O2 => OOC8H16OOH                     200000000000.0 0.0 0.0
OOC8H16OOH => C8ket + OH                        89100000000.0 0.0 17000.0
C8ket => C5H11CO + CH2 + CH2O + OH              1.98e+16 0.0 41000.0
C8H17 + O2 => C8H16 + HO2                       316000000000.0 0.0 6000.0
C8H16 + O2 => 3 C2H4 + 2 CH2O                   31600000000000.0 0.0 10000.0
C8H17 => 3 C2H4 + C2H5                          40000000000000.0 0.0 28810.0
C10H7CH3 => C10H7 + CH3                         300000000000.0 1.5 67000.0
C10H7 + O2 => C4H3 + C5H4 + CO2                 26000000000000.0 0.0 6120.0
C10H7 + H => 2 C5H4                             200000000000000.0 0.0 7000.0
O-XYLCH2 + OH => C2H2 + C2H4 + C4H4 + CH2O      60000000000000.0 0.0 0.0
HO2 + O-XYLCH2 => C2H + C2H4 + C4H4 + CH2O + OH 10000000000000.0 0.0 4800.0
H + TMBENZ => H2 + O-XYLCH2                     166000000000000.0 0.0 9480.0
O + TMBENZ => O-XYLCH2 + OH                     151000.0 2.57 3150.0
OH + TMBENZ => H2O + O-XYLCH2                   354000.0 2.39 -602.0
O2 + TMBENZ => HO2 + O-XYLCH2                   87200000.0 2.5 46000.0
HO2 + TMBENZ => H2O2 + O-XYLCH2                 42000000000000.0 0.0 18900.0
CH3 + TMBENZ => CH4 + O-XYLCH2                  5.12 3.8 7400.0
O-XYLCH2 + O2 <=> O-XYLCH2OO                    4.60e+31 -6.36 6510.0
PLOG /0.1 3.28e+46 -11.59 9000.0/
PLOG /1.0 2.82e+45 -10.974 9730.0/
PLOG /10.0 9.56e+38 -8.765 8430.0/
PLOG /100.0 4.60e+31 -6.36 6510.0/
O-XYLCH2OO <=> O-CH2TOLCH2OOH                   1000000000.0 0.85 27800.0
O-CH2TOLCH2OOH + O2 => O2CH2TOLCH2OOH           4.60e+31 -6.36 6510.0
PLOG /0.1 3.28e+46 -11.59 9000.0/
PLOG /1.0 2.82e+45 -10.974 9730.0/
PLOG /10.0 9.56e+38 -8.765 8430.0/
PLOG /100.0 4.60e+31 -6.36 6510.0/
O2CH2TOLCH2OOH => O-CH2TOLCH2OOH + O2           5.89e+46 -10.05 37400.0
PLOG /0.1 6.82e+45 -10.7 31200.0/
PLOG /1.0 1.14e+46 -10.48 32400.0/
PLOG /10.0 1.72e+46 -10.2 34700.0/
PLOG /100.0 5.89e+46 -10.05 37400.0/
O2CH2TOLCH2OOH => OH + TMBKET                   1000000000.0 0.85 27800.0
TMBKET => C2H2 + C5H4 + CH2O + HCO + OH         3e+16 0.0 43000.0
DECALIN + O2 => HO2 + RDECALIN                  2000000000000000.0 0.0 50150.0
DECALIN + OH => H2O + RDECALIN                  30000000.0 1.85 58.5
DECALIN + H => H2 + RDECALIN                    200000000.0 2.0 2500.0
DECALIN + HO2 => H2O2 + RDECALIN                212000000000000.0 0.0 17690.0
O2 + RDECALIN => RDECOO                         200000000000.0 0.0 5300.0
RDECOO => QDECOOH                               55100000000000.0 0.0 19000.0
O2 + QDECOOH => ZDECA                           200000000000.0 0.0 0.0
ZDECA => KHDECA + OH                            89100000000.0 0.0 17000.0
KHDECA => C2H3 + C5H11CO + CH + CO + OH         1.98e+16 0.0 41000.0
O2 + RDECALIN => C10H16 + HO2                   316000000000.0 0.0 6000.0
C10H16 + O2 => C2H + 3 C2H4 + CH3O + CO         31600000000000.0 0.0 10000.0
RDECALIN => 2 C2H4 + C4H4 + CH + CH4            40000000000000.0 0.0 28810.0
C5H11CO + O2 => C2H4 + C2H5 + CH + CO + HO2     31600000000000.0 0.0 10000.0
C5H4 + H => C2H + C2H3 + CH                     10000000000000.0 0.0 8500.0
C5H4 + O2 => C2H + C2H3 + CO2                   30000000000000.0 0.0 30000.0
C5H4 + H => C4H3 + CH2                          160000000000000.0 0.0 4800.0
C4H4 + H => C4H3 + H2                           30000000000000.0 0.0 8240.0
C4H4 + CH3 => C4H3 + CH4                        50000000000000.0 0.0 16800.0
C4H3 + H => C4H4                                200000000000000.0 0.0 820.0
C4H3 + H => C4H2 + H2                           60000000000000.0 0.0 0.0
C4H3 + OH => C4H2 + H2O                         2000000000000.0 0.0 0.0
C4H2 + M => 2 C2H + M                           500000000000000.0 0.0 30000.0
C4H2 + OH => C2H2 + CH + CO                     3000000000000.0 0.0 5000.0
C2H5 + M => C2H4 + H + M                        1000000000000000.0 0.0 30000.0
C2H4 + H + M => C2H5 + M                        4170000000000.0 0.0 10030.0
C2H5 + H => 2 CH3                               120000000000000.0 0.0 0.0
C2H4 => C2H3 + H                                5000000000000.0 0.0 41500.0
C2H4 + H => C2H5                                25000000000000.0 1.0 5000.0
C2H4 + O => CH3 + HCO                           3310000000000.0 0.0 1130.0
CH3 + HCO => C2H4 + O                           158000000000.0 0.0 25000.0
C2H4 + OH => C2H3 + H2O                         4790000000000.0 0.0 1230.0
C2H3 + H2O => C2H4 + OH                         1200000000000.0 0.0 14000.0
C2H4 + CH3 => C2H3 + CH4                        10000000000000.0 0.0 13000.0
C2H3 + CH4 => C2H4 + CH3                        30200000000000.0 0.0 12580.0
C2H2 + H + M => C2H3 + M                        123000000000.0 1.0 10360.0
C2H3 + H => C2H2 + H2                           20000000000000.0 0.0 2500.0
C2H3 => C2H + H2                                5000000000000.0 0.0 41500.0
C2H + H + M => C2H2 + M                         1100000000.0 1.0 770.0
C2H2 + H => C2H + H2                            200000000000000.0 0.0 19000.0
C2H2 + OH => C2H + H2O                          8000000000000.0 0.0 5000.0
C2H + H2O => C2H2 + OH                          5370000000000.0 0.0 16360.0
C2H2 + O => C2H + OH                            3240000000000000.0 0.6 12000.0
C2H + OH => C2H2 + O                            295000000000000.0 0.6 910.0
C2H + O2 => CO + HCO                            10000000000000.0 0.0 6500.0
CO + HCO => C2H + O2                            8510000000000.0 0.0 138400.0
H + O2 => O + OH                                210000000000000.0 0.0 16800.0
O + OH => H + O2                                14000000000000.0 0.0 690.0
H2 + O => H + OH                                18000000000.0 1.0 8826.0
H + OH => H2 + O                                8000000000.0 1.0 6760.0
H2 + OH => H + H2O                              1170000000.0 1.3 3626.0
H + H2O => H2 + OH                              7000000000.0 1.3 18588.0
2 OH => H2O + O                                 600000000.0 1.3 0.0
H2O + O => 2 OH                                 5900000000.0 1.3 17029.0
H + O2 + M => HO2 + M                           6.00e+17 -0.8 0.0
CH4/6.500E+00/ CO/7.500E-01/ CO2/1.500E+00/ H2/1.000E+00/ H2O/6.500E+00/ N2/4.000E-01/ O2/4.000E-01/
H + HO2 => 2 OH                                 150000000000000.0 0.0 1004.0
H + HO2 => H2 + O2                              25000000000000.0 0.0 700
HO2 + OH => H2O + O2                            20000000000000.0 0.0 1000.0
CO + OH => CO2 + H                              15100000.0 1.3 -758.0
CO2 + H => CO + OH                              1570000000.0 1.3 20900.0
CH4 (+M) => CH3 + H (+M)                        630000000000000.0 0.0 104000.0
LOW /1.00e+17 0.0 86000.0/
C10H7CH3/3.000E+00/ CH4/6.500E+00/ CO/7.500E-01/ CO2/1.500E+00/ DECALIN/3.000E+00/ H2/1.000E+00/ H2O/6.500E+00/ IC12H26/3.000E+00/ IC8H18/3.000E+00/ N2/4.000E-01/ NC10H22/3.000E+00/ NC12H26/3.000E+00/ O2/4.000E-01/ TMBENZ/3.000E+00/
CH3 + H (+M) => CH4 (+M)                        5200000000000.0 0.0 -1310.0
LOW /825000000000000.0 0.0 -19310.0/
C10H7CH3/3.000E+00/ CH4/6.500E+00/ CO/7.500E-01/ CO2/1.500E+00/ DECALIN/3.000E+00/ H2/1.000E+00/ H2O/6.500E+00/ IC12H26/3.000E+00/ IC8H18/3.000E+00/ N2/4.000E-01/ NC10H22/3.000E+00/ NC12H26/3.000E+00/ O2/4.000E-01/ TMBENZ/3.000E+00/
CH4 + H => CH3 + H2                             22000.0 3.0 8750.0
CH3 + H2 => CH4 + H                             957.0 3.0 8750.0
CH4 + OH => CH3 + H2O                           1600000.0 2.1 2460.0
CH3 + H2O => CH4 + OH                           302000.0 2.1 17422.0
CH3 + O => CH2O + H                             68000000000000.0 0.0 0.0
CH2O + H => H2 + HCO                            50000000000000.0 0.0 3991.0
CH2O + OH => H2O + HCO                          120000000000000.0 0.0 1100.0
H + HCO => CO + H2                              40000000000000.0 0.0 0.0
HCO + M => CO + H + M                           160000000000000.0 0.0 14700.0
CH3 + O2 => CH3O + O                            50000000000000.0 0.0 25652.0
CH3O + H => CH2O + H2                           20000000000000.0 0.0 0.0
CH3O + M => CH2O + H + M                        24000000000000.0 0.0 28812.0
2 HO2 => H2O2 + O2                              80000000000000.0 0.0 0.0
H2O2 + M => 2 OH + M                            1.30e+17 0.0 45500.0
2 OH + M => H2O2 + M                            986000000000000.0 0.0 -5070.0
H2O2 + OH => H2O + HO2                          10000000000000.0 0.0 1800.0
H2O + HO2 => H2O2 + OH                          28600000000000.0 0.0 32790.0
H + OH + M => H2O + M                           2.20e+22 -2.0 0.0
2 H + M => H2 + M                               1.80e+18 -1.0 0.0
CH3 + OH => CH2 + H2O                           7600000.0 2.0 5000.0
CH2 + O => CO + H2                              30000000000000.0 0.0 0.0
CH2 + OH => CH + H2O                            40000000.0 2.0 3000.0
CH + O => CO + H                                57000000000000.0 0.0 0.0
CH + OH => H + HCO                              30000000000000.0 0.0 0.0
CH + O2 => HCO + O                              33000000000000.0 0.0 0.0
CH + CO2 => CO + HCO                            84000000000000.0 0.0 200.0
CO2 + M => CO + O + M                           10000000000.0 0.0 45500.0
END


TRANSPORT
NC12H26            2   580.000     7.600     0.000     0.000     1.000
NC12H25            2   789.980     7.047     0.000     0.000     1.000
NC12H25O2          2   805.031     7.102     0.000     0.000     1.000
NC12H24OOH         2   805.031     7.102     0.000     0.000     1.000
NC12H24            2   775.294     7.090     0.000     0.000     1.000
NC12ket            2   839.348     7.273     0.000     0.000     1.000
NOOC12H24OOH       2   877.052     7.457     0.000     0.000     1.000
C5H11CO            2   498.600     6.009     2.000     0.000     1.000
IC12H26            2   580.000     7.600     0.000     0.000     1.000
IC12H25            2   580.000     7.600     0.000     0.000     1.000
IC12H25O2          2   680.000     7.600     0.000     0.000     1.000
IC12H24OOH         2   680.000     7.600     0.000     0.000     1.000
IC12H24            2   775.294     7.090     0.000     0.000     1.000
IC12ket            2   680.000     7.600     0.000     0.000     1.000
IOOC12H24OOH       2   680.000     7.600     0.000     0.000     1.000
NC10H22            2   540.980     7.150     0.000     0.000     1.000
C10H21             2   540.980     7.150     0.000     0.000     1.000
C10H21O2           2   704.920     6.690     0.000    19.100     1.000
C10H20OOH          2   704.920     6.690     0.000    19.100     1.000
C10H20             2   540.980     7.150     0.000     0.000     1.000
C10ket             2   704.920     6.690     0.000    19.100     1.000
OOC10H20OOH        2   704.920     6.690     0.000    19.100     1.000
IC8H18             2   494.000     6.170     0.000     0.000     1.000
C8H17              2   494.000     6.170     0.000     0.000     1.000
C8H17O2            2   594.000     6.170     0.000     0.000     1.000
C8H16OOH           2   594.000     6.170     0.000     0.000     1.000
C8H16              2   494.000     6.170     0.000     0.000     1.000
C8ket              2   594.000     6.170     0.000     0.000     1.000
OOC8H16OOH         2   594.000     6.170     0.000     0.000     1.000
C10H7CH3           2   660.000     6.350     0.000     0.000     1.000
C10H7              2   630.400     6.180     0.000    16.500     1.000
C5H4               1   357.000     5.180     0.000     0.000     1.000
C4H4               2   357.000     5.180     0.000     0.000     1.000
C4H3               1   357.000     5.180     0.000     0.000     1.000
C4H2               1   357.000     4.720     0.000     0.000     1.000
TMBENZ             2   523.600     5.960     0.000     0.000     1.000
O-XYLCH2           2   523.600     5.960     0.000     0.000     1.000
O-XYLCH2OO         2   523.600     5.960     0.000     0.000     1.000
O-CH2TOLCH2OOH     2   523.600     5.960     0.000     0.000     1.000
O2CH2TOLCH2OOH     2   523.600     5.960     0.000     0.000     1.000
TMBKET             2   523.600     5.960     0.000     0.000     1.000
DECALIN            2   630.400     6.180     0.000    16.500     1.000
RDECALIN           2   630.400     6.180     0.000    16.500     1.000
RDECOO             2   630.400     6.180     0.000    16.500     1.000
QDECOOH            2   630.400     6.180     0.000    16.500     1.000
ZDECA              2   630.400     6.180     0.000    16.500     1.000
KHDECA             2   630.400     6.180     0.000    16.500     1.000
C10H16             2   630.400     6.180     0.000    16.500     1.000
C2H5               2   252.300     4.302     0.000     0.000     1.500
C2H4               2   280.800     3.971     0.000     0.000     1.500
C2H3               2   209.000     4.100     0.000     0.000     1.000
C2H2               1   209.000     4.100     0.000     0.000     2.500
C2H                1   209.000     4.100     0.000     0.000     2.500
CH2                1   144.000     3.800     0.000     0.000     0.000
CH                 1    80.000     2.750     0.000     0.000     0.000
CH4                2   141.400     3.746     0.000     2.600    13.000
CH3                1   144.000     3.800     0.000     0.000     0.000
CH3O               2   417.000     3.690     1.700     0.000     2.000
CH2O               2   498.000     3.590     0.000     0.000     2.000
HCO                2   498.000     3.590     0.000     0.000     0.000
CO                 1    98.100     3.650     0.000     1.950     1.800
CO2                1   244.000     3.763     0.000     2.650     2.100
O2                 1   107.400     3.458     0.000     1.600     3.800
N2                 1    97.530     3.621     0.000     1.760     4.000
H2O                2   572.400     2.605     1.844     0.000     4.000
H                  0   145.000     2.050     0.000     0.000     0.000
O                  0    80.000     2.750     0.000     0.000     0.000
OH                 1    80.000     2.750     0.000     0.000     0.000
H2                 1    38.000     2.920     0.000     0.790   280.000
HO2                2   107.400     3.458     0.000     0.000     1.000
H2O2               2   107.400     3.458     0.000     0.000     3.800
END
